# Supplementary material for: Age-associated genes in human mammary gland drive human breast cancer progression
Source: Breast Cancer Res. 2020 Jun 15;22:64. doi: 10.1186/s13058-020-01299-2 (PMC7294649; doi:10.1186/s13058-020-01299-2)
Supplement: Supplementary file 12 — Additional file 12:Supplementary Table 1. Summary of Aging Breast Cancer (ABC) Genes. [file 13058_2020_1299_MOESM12_ESM.xlsx]

## Sheet: final_age_tumor_UPDN_merged_Sta
Gene	intercept_LM_all	AgeSlope_LM_all	Age_pval_LM_all	fitting_pval_LM_all	R2_LM_all	Age_padj_LM_all	fitting_padj_LM_all	intercept_LM_post	AgeSlope_LM_post	Age_pval_LM_post	fitting_pval_LM_post	R2_LM_post	Age_padj_LM_post	fitting_padj_LM_post	logFC_LIMMA_Meno	P.Value_LIMMA_Meno	adj.P.Val_LIMMA_Meno	logFC_LIMMA_Meno_SVA	P.Value_LIMMA_Meno_SVA	adj.P.Val_LIMMA_Meno_SVA	log2FoldChange_DESeq2_Meno	pvalue_DESeq2_Meno	padj_DESeq2_Meno	log2FoldChange_DESeq2_Meno_SVA	pvalue_DESeq2_Meno_SVA	padj_DESeq2_Meno_SVA	logFC_LIMMA_TN	P.Value_LIMMA_TN	adj.P.Val_LIMMA_TN	logFC_LIMMA_TN_SVA	P.Value_LIMMA_TN_SVA	adj.P.Val_LIMMA_TN_SVA	log2FoldChange_DESeq2_TN	pvalue_DESeq2_TN	padj_DESeq2_TN	log2FoldChange_DESeq2_TN_SVA	pvalue_DESeq2_TN_SVA	padj_DESeq2_TN_SVA
?|653553	4.5747	6.70972e-05	0.00109182	0.00109182	0.125531	0.0349561	0.0349561	4.41106	7.18968e-05	0.0330178	0.0330178	0.0844581	0.480992	0.480992	0.51273	0.0115826	0.0923223	0.444662	0.0224656	0.109802	0.440423	0.00858471	0.078838	0.412394	0.00979773	0.0659959	1.24866	6.22349e-12	2.49166e-11	1.22515	2.72753e-12	9.75122e-12	1.17611	1.24326e-15	2.49174e-11	1.15717	5.16942e-17	1.03606e-12
CLEC3A|10143	-0.802986	0.000147919	0.00246763	0.00246763	0.108872	0.0494656	0.0494656	0.000700768	0.000118135	0.156292	0.156292	0.0382695	0.695054	0.695054	2.44101	0.0107259	0.088098	2.93038	0.000649232	0.0163348	1.07656	1.8483e-05	0.00222207	0.116359	0.57742	0.756408	5.0967	1.02508e-12	4.47779e-12	4.90041	4.16507e-11	1.31476e-10	5.22071	1.3139e-26	2.63332e-22	5.38052	4.3573e-28	8.73291e-24
CMPK2|129607	4.63335	6.58253e-05	0.000842374	0.000842374	0.130799	0.0308097	0.0308097	5.06628	4.96014e-05	0.135623	0.135623	0.0423164	0.668875	0.668875	0.540839	0.00726922	0.0717969	0.468211	0.0101379	0.0691233	0.502804	0.00306296	0.0430013	0.501422	0.0011605	0.0175242	1.23607	8.26499e-12	3.25484e-11	1.2018	6.724e-13	2.56722e-12	1.07796	1.1085e-14	2.22165e-10	1.06084	7.73406e-17	1.55006e-12
CTHRC1|115908	4.72361	0.000106336	0.000138751	0.000138751	0.166906	0.0127933	0.0127933	4.6566	0.00010783	0.0250992	0.0250992	0.0928122	0.446795	0.446795	0.904705	0.00560546	0.0627628	0.774861	0.00349942	0.0384457	0.744959	0.000301894	0.0111203	0.670818	0.000218033	0.00634618	2.75489	1.89398e-29	1.21346e-27	2.74968	1.12662e-32	1.02045e-30	2.71397	1.56967e-74	3.14594e-70	2.76191	1.18014e-94	2.36524e-90
IER5L|389792	4.23453	6.94948e-05	0.00189765	0.00189765	0.114252	0.0438081	0.0438081	4.48672	5.97314e-05	0.105484	0.105484	0.0496082	0.635002	0.635002	0.598591	0.0140542	0.101196	0.618247	0.00938583	0.065902	0.504153	0.00859451	0.078838	0.615098	0.000457013	0.00972907	1.2301	8.59993e-17	6.19952e-16	1.21656	4.13708e-17	2.46052e-16	1.26895	3.63089e-29	7.27704e-25	1.25804	3.8878e-31	7.79193e-27
LRRC15|131578	3.74892	0.000107344	0.0007727	0.0007727	0.132549	0.0298197	0.0298197	3.74893	0.000105665	0.0413624	0.0413624	0.0776118	0.505475	0.505475	0.873801	0.0270669	0.141472	0.805172	0.0294087	0.129234	0.517387	0.0203183	0.128082	0.47473	0.0222292	0.108642	4.20468	6.72149e-33	1.03497e-30	4.19395	5.27074e-33	5.23951e-31	4.13614	1.78065e-104	3.56878e-100	4.14744	1.06072e-106	2.1259e-102
P4HA3|283208	1.32681	9.16253e-05	0.001478	0.001478	0.11936	0.0390393	0.0390393	1.65287	7.99482e-05	0.132241	0.132241	0.0430425	0.665065	0.665065	1.00199	0.00645759	0.0671397	0.992135	0.00309318	0.0361439	0.914726	5.70954e-05	0.0043192	0.777918	0.000154744	0.00506806	3.01533	3.7147e-26	1.19663e-24	3.02993	8.08611e-27	1.88366e-25	3.06201	4.77783e-70	9.57572e-66	3.09681	1.20629e-75	2.41764e-71
RNASE2|6036	0.253648	6.53787e-05	0.000441576	0.000441576	0.143841	0.0228728	0.0228728	0.947123	3.96293e-05	0.237606	0.237606	0.0267171	0.755608	0.755608	0.995027	0.00783869	0.074552	0.988179	0.00876906	0.0630668	0.848096	0.000148417	0.00754744	0.772466	0.000243854	0.00682643	1.3152	1.35031e-10	4.61636e-10	1.30395	9.97416e-11	3.02208e-10	1.24609	2.39493e-14	4.79992e-10	1.23178	1.74305e-14	3.49342e-10
DYNLT3|6990	7.77878	3.40627e-05	0.00284302	0.00284302	0.105966	0.052302	0.052302	6.7647	7.29586e-05	0.000248016	0.000248016	0.229452	0.185524	0.185524	0.245608	0.0153132	0.105682	0.196031	0.0201603	0.103409	0.198466	0.0453857	0.198158	0.197364	0.0204304	0.103009	0.395513	3.59342e-07	8.43854e-07	0.393197	8.85205e-08	2.02381e-07	0.38639	5.74349e-08	0.00115111	0.383887	8.37915e-09	0.000167935
EGLN3|112399	5.87181	5.18328e-05	0.0172832	0.0172832	0.0688024	0.130631	0.130631	5.07051	8.08268e-05	0.0143451	0.0143451	0.109876	0.372488	0.372488	0.281863	0.266203	0.486991	0.410449	0.0300186	0.131016	0.0555819	0.780175	0.897101	0.287751	0.062122	0.205732	1.60023	4.4112e-12	1.80217e-11	1.69058	8.32139e-14	3.47432e-13	1.56196	1.11843e-20	2.24156e-16	1.63777	5.38034e-25	1.07833e-20
HSD11B2|3291	5.40227	3.34175e-06	0.870915	0.870915	0.000332076	0.942299	0.942299	3.06759	9.11998e-05	0.0122992	0.0122992	0.114565	0.353075	0.353075	-0.360843	0.112378	0.308118	-0.18673	0.241137	0.452477	-0.221374	0.231218	0.486317	-0.131743	0.363012	0.586741	1.02209	2.15315e-09	6.43147e-09	1.11142	2.25928e-11	7.36419e-11	0.967991	1.17648e-11	2.3579e-07	1.03091	4.23243e-15	8.48263e-11
LPAR5|57121	3.91857	5.88928e-05	6.14107e-06	6.14107e-06	0.22672	0.00343338	0.00343338	3.73699	6.66589e-05	0.0025077	0.0025077	0.162509	0.280218	0.280218	0.493462	0.00435574	0.0563324	0.555373	0.000134914	0.0074727	0.437867	0.00195281	0.0338864	0.530583	2.50319e-05	0.00164259	0.701096	5.08429e-10	1.63406e-09	0.722869	1.67975e-10	4.98261e-10	0.659917	2.12458e-11	4.25808e-07	0.673406	4.36999e-12	8.75833e-08
MATN3|4148	3.93934	3.98559e-05	0.0147467	0.0147467	0.0720655	0.121532	0.121532	3.12212	7.18128e-05	0.0155826	0.0155826	0.107353	0.381681	0.381681	0.361003	0.0615112	0.222283	0.412901	0.0226995	0.110423	0.419521	0.0102085	0.0861269	0.446601	0.00383029	0.0374599	2.90129	4.1396e-27	1.59753e-25	2.92004	3.31842e-28	1.05138e-26	2.82557	4.12447e-62	8.26626e-58	2.84256	2.79759e-67	5.60692e-63
PRR13|54458	8.81139	3.73431e-05	0.00014726	0.00014726	0.16573	0.0130716	0.0130716	8.11503	6.4069e-05	0.000217963	0.000217963	0.233069	0.176641	0.176641	0.211719	0.00470398	0.0586338	0.196887	0.00737921	0.0575609	0.20013	0.00546181	0.0605629	0.187107	0.00839736	0.0597948	0.689138	6.42683e-19	6.25935e-18	0.688437	1.2225e-19	9.74834e-19	0.689103	7.25937e-31	1.45492e-26	0.687525	5.87035e-33	1.17653e-28
ALX4|60529	5.42454	-9.2902e-05	0.000412378	0.000412378	0.145215	0.0218206	0.0218206	5.416	-9.35794e-05	0.0445722	0.0445722	0.0753464	0.507926	0.507926	-1.20148	0.00235329	0.043863	-0.891128	0.00167401	0.0266034	-0.473311	0.0470299	0.20244	-0.438419	0.0271857	0.123411	-2.90981	2.70384e-15	1.58484e-14	-2.82344	3.64495e-15	1.74789e-14	-2.7861	7.35636e-30	1.47436e-25	-2.56025	2.62649e-27	5.26401e-23
DCHS2|54798	6.594	-7.61427e-05	0.000463813	0.000463813	0.142853	0.0230638	0.0230638	7.11414	-9.57636e-05	0.00990767	0.00990767	0.121144	0.335293	0.335293	-0.423224	0.112709	0.308367	-0.162388	0.401474	0.610497	-0.170484	0.404111	0.649522	-0.107795	0.509015	0.70663	-1.49092	1.99603e-09	5.98887e-09	-1.38386	4.7969e-09	1.23765e-08	-1.66387	3.27335e-21	6.56045e-17	-1.57284	9.78371e-22	1.96085e-17
DLK1|8788	9.59263	-0.000221302	1.12386e-05	1.12386e-05	0.215404	0.00429689	0.00429689	9.45353	-0.000218299	0.00550581	0.00550581	0.138942	0.319399	0.319399	-2.37784	0.00028269	0.018976	-2.26763	2.26947e-07	0.000291211	-0.780832	0.00263645	0.0397574	-0.543807	0.018183	0.0967112	-5.28252	3.04962e-22	4.87622e-21	-5.1486	2.30457e-21	2.28498e-20	-4.9955	1.73712e-55	3.48154e-51	-4.60619	1.82206e-43	3.65178e-39
ENPP6|133121	5.60077	-8.30402e-05	4.3983e-05	4.3983e-05	0.189356	0.00779277	0.00779277	5.57176	-8.18608e-05	0.00518661	0.00518661	0.140743	0.319399	0.319399	-0.640303	0.0118296	0.0930774	-0.478039	0.0277251	0.124363	-0.711706	0.000375125	0.0126008	-0.59612	0.000621713	0.0117461	-1.52213	2.5793e-13	1.21493e-12	-1.45215	3.40382e-13	1.33841e-12	-1.51643	1.8007e-21	3.60896e-17	-1.4554	1.16103e-21	2.32694e-17
ETV3L|440695	4.86313	-8.2646e-05	0.000302533	0.000302533	0.151421	0.0190139	0.0190139	5.01822	-8.72336e-05	0.0101424	0.0101424	0.120432	0.337258	0.337258	-0.729457	0.0209611	0.123757	-0.566078	0.0322732	0.136336	-0.664762	0.00290227	0.0421184	-0.510398	0.00692261	0.0532294	-1.47613	1.14657e-10	3.95407e-10	-1.36341	1.8279e-11	6.00768e-11	-1.47669	1.88268e-17	3.77327e-13	-1.38893	1.60364e-18	3.21402e-14
HOXA6|3203	5.33251	-6.48515e-05	0.000235079	0.000235079	0.156453	0.0166808	0.0166808	6.50831	-0.000109825	0.00025302	0.00025302	0.228891	0.185524	0.185524	-0.327971	0.108272	0.302901	-0.333272	0.106203	0.279016	-0.223495	0.166398	0.406762	-0.213189	0.177858	0.387735	-2.90583	1.62984e-24	3.80246e-23	-2.90947	3.28427e-24	5.012e-23	-2.84004	4.00614e-59	8.02912e-55	-2.81797	1.31808e-57	2.64169e-53
LPPR1|54886	5.61174	-7.97165e-05	0.00211966	0.00211966	0.111987	0.0464645	0.0464645	4.06864	-2.11039e-05	0.638654	0.638654	0.00427232	0.927782	0.927782	-1.01206	0.00378909	0.0530516	-0.49578	0.00805367	0.0604045	-0.493197	0.0264414	0.145967	-0.556016	0.00123964	0.0182879	-3.68335	1.35113e-22	2.31936e-21	-3.61336	8.36005e-23	1.0113e-21	-3.4096	1.55983e-46	3.12621e-42	-3.20634	1.76768e-43	3.54278e-39
LRRC37A4|55073	8.36862	-6.08143e-05	0.00162956	0.00162956	0.117367	0.0404445	0.0404445	8.02773	-4.74575e-05	0.160935	0.160935	0.0374416	0.700547	0.700547	-0.499724	0.00461619	0.0581413	-0.481361	0.00593428	0.0508815	-0.380164	0.0190594	0.123468	-0.342224	0.0302161	0.131902	-0.915717	2.45312e-10	8.1513e-10	-0.925026	9.36348e-11	2.84882e-10	-0.99845	1.45614e-18	2.9184e-14	-0.988228	1.1756e-18	2.35614e-14
ARRDC2|27106	9.04837	-2.13353e-05	0.195205	0.195205	0.0208838	0.448698	0.448698	10.2058	-6.47919e-05	0.0188698	0.0188698	0.101514	0.405945	0.405945	-0.0728664	0.653782	0.802018	-0.0516992	0.738983	0.855384	-0.10727	0.457478	0.692124	-0.0701872	0.605401	0.774273	-0.531459	1.94615e-08	5.23073e-08	-0.528864	2.63623e-08	6.34559e-08	-0.53617	3.27246e-10	6.55866e-06	-0.536076	3.70799e-10	7.43156e-06
C22orf46|79640	8.91195	-2.81605e-05	0.0080748	0.0080748	0.0844735	0.0897411	0.0897411	10.0004	-6.92912e-05	0.000108211	0.000108211	0.252441	0.143546	0.143546	-0.010784	0.913078	0.957392	-0.0142881	0.886195	0.940729	-0.00737901	0.93565	0.971051	-0.0142471	0.875703	0.939763	-0.409396	3.08383e-08	8.13374e-08	-0.412247	3.04236e-08	7.27765e-08	-0.425382	1.70143e-10	3.41001e-06	-0.427244	1.58842e-10	3.18351e-06
GPR17|2840	3.84016	-1.72148e-05	0.437032	0.437032	0.00756929	0.682073	0.682073	5.79366	-9.08595e-05	0.0191135	0.0191135	0.101123	0.405945	0.405945	0.164572	0.561762	0.735983	0.134373	0.612921	0.774158	0.253727	0.190036	0.436675	0.168874	0.350206	0.574875	-3.1695	1.61269e-27	6.80336e-26	-3.16695	1.31049e-27	3.64898e-26	-3.14906	3.45344e-71	6.92138e-67	-3.11714	8.39356e-71	1.68224e-66
KCNQ4|9132	4.3201	-5.40408e-05	0.00550877	0.00550877	0.0923562	0.073302	0.073302	5.42979	-9.53915e-05	0.0021187	0.0021187	0.167513	0.280218	0.280218	-0.323744	0.188233	0.403117	-0.318985	0.200836	0.407011	-0.398421	0.0408027	0.187447	-0.359815	0.0531142	0.187009	-1.63757	3.47539e-08	9.10878e-08	-1.64726	2.18574e-08	5.30767e-08	-1.64654	7.71195e-15	1.54563e-10	-1.65928	3.02381e-15	6.06032e-11
KIAA0754|643314	8.35454	-5.60153e-05	0.0421609	0.0421609	0.0506059	0.200368	0.200368	10.0097	-0.000119179	0.0202155	0.0202155	0.0994127	0.413935	0.413935	-0.345337	0.21422	0.433977	-0.418131	0.0723331	0.22187	-0.140617	0.483148	0.710798	-0.22888	0.189426	0.401298	-1.32156	1.53121e-14	8.26122e-14	-1.30142	3.67524e-17	2.20371e-16	-1.2956	8.61688e-21	1.727e-16	-1.29101	8.43686e-25	1.69092e-20
KIF1C|10749	10.9915	-8.93299e-06	0.538977	0.538977	0.00473631	0.755637	0.755637	12.5697	-6.88249e-05	0.00441696	0.00441696	0.145578	0.31782	0.31782	0.234701	0.157513	0.366539	0.170315	0.194481	0.398591	0.154291	0.302699	0.559334	0.178549	0.121434	0.309813	-0.813245	1.30536e-11	5.04009e-11	-0.822838	3.31885e-15	1.59849e-14	-0.796399	1.47764e-15	2.96148e-11	-0.808667	1.60791e-22	3.22257e-18
MAGI1|9223	10.447	-4.6601e-05	0.000127946	0.000127946	0.168505	0.0125485	0.0125485	10.9308	-6.51263e-05	0.00146516	0.00146516	0.1784	0.275601	0.275601	-0.235477	0.022927	0.129838	-0.234465	0.0209398	0.106017	-0.228922	0.0158807	0.111518	-0.222607	0.0172141	0.093407	-1.07348	2.1146e-22	3.49739e-21	-1.07767	5.84712e-24	8.55024e-23	-1.08219	4.03116e-42	8.07926e-38	-1.07867	1.73114e-46	3.46956e-42
MINK1|50488	10.4185	-2.10068e-05	0.0818486	0.0818486	0.037368	0.283087	0.283087	11.5563	-6.39386e-05	0.000302983	0.000302983	0.22382	0.189587	0.189587	-0.0631271	0.48855	0.684628	-0.02056	0.76196	0.870957	-0.0751463	0.374507	0.623634	-0.0242598	0.701038	0.838397	-0.337168	4.07237e-08	1.05834e-07	-0.332243	1.93424e-08	4.7193e-08	-0.339876	3.90591e-10	7.82822e-06	-0.335457	1.5389e-10	3.08425e-06
MST1P2|11209	6.33036	-5.85572e-05	0.00802327	0.00802327	0.0846055	0.0893938	0.0893938	7.09735	-8.75769e-05	0.0115666	0.0115666	0.116435	0.347533	0.347533	-0.410702	0.145899	0.352654	-0.176388	0.379588	0.590398	-0.346953	0.0896102	0.291617	-0.206777	0.210784	0.426601	-1.43229	5.84681e-12	2.34879e-11	-1.30432	5.39969e-15	2.54498e-14	-1.42441	3.85831e-18	7.73283e-14	-1.3521	2.08583e-25	4.18042e-21
NEURL2|140825	3.87041	-2.42937e-05	0.0619939	0.0619939	0.0428664	0.244138	0.244138	5.06045	-6.89098e-05	0.00218557	0.00218557	0.166592	0.280218	0.280218	0.0289995	0.868059	0.932547	0.0490016	0.735452	0.853004	0.0232738	0.870864	0.94213	0.112947	0.343494	0.56852	-0.850574	1.12747e-10	3.89956e-10	-0.828441	3.78086e-11	1.19864e-10	-0.877843	3.79849e-16	7.61292e-12	-0.859655	4.21117e-17	8.44003e-13
OTUD7A|161725	4.0531	-4.45377e-05	0.00130128	0.00130128	0.121958	0.0374339	0.0374339	5.40251	-9.60699e-05	9.75803e-05	9.75803e-05	0.255268	0.143546	0.143546	-0.267561	0.184839	0.399237	-0.235032	0.243432	0.455341	-0.193843	0.156153	0.391709	-0.157817	0.230259	0.448705	-1.14557	3.775e-09	1.09799e-08	-1.15156	3.01516e-09	7.93631e-09	-1.16267	4.5667e-14	9.15259e-10	-1.14915	6.67477e-14	1.33776e-09
PRX|57716	8.28206	-4.34827e-05	0.00234695	0.00234695	0.1099	0.048378	0.048378	8.99731	-7.05708e-05	0.00506741	0.00506741	0.141443	0.319399	0.319399	-0.279093	0.0720186	0.242286	-0.228512	0.0830458	0.240953	-0.261706	0.0622961	0.237314	-0.200661	0.0948426	0.267053	-1.58889	1.89292e-26	6.50606e-25	-1.57516	3.71906e-27	9.40331e-26	-1.63885	1.45664e-61	2.91939e-57	-1.6227	8.81778e-66	1.76726e-61
TRIM56|81844	8.61478	-4.47054e-05	0.00272498	0.00272498	0.106836	0.0514837	0.0514837	9.53514	-7.98301e-05	0.00264323	0.00264323	0.160942	0.284619	0.284619	-0.15604	0.278554	0.49979	-0.148358	0.301382	0.51523	-0.0852725	0.49726	0.721446	-0.0853477	0.488844	0.69212	-0.44981	5.22551e-07	1.2076e-06	-0.453355	2.86371e-07	6.24492e-07	-0.475819	2.48491e-08	0.000498026	-0.475929	1.19889e-08	0.000240281
TUBGCP6|85378	9.54024	-2.79266e-05	0.0142051	0.0142051	0.0728353	0.118746	0.118746	10.7359	-7.35893e-05	4.20827e-05	4.20827e-05	0.277927	0.143546	0.143546	-0.172818	0.0876576	0.270978	-0.137938	0.111436	0.287914	-0.1878	0.0464651	0.201096	-0.141867	0.0815846	0.242993	-0.659401	7.93993e-16	4.9861e-15	-0.651374	9.2145e-17	5.24334e-16	-0.665674	6.74111e-24	1.35105e-19	-0.662708	1.65569e-26	3.31833e-22
WDR86|349136	6.59951	-3.45043e-05	0.128439	0.128439	0.0286531	0.35932	0.35932	8.35893	-0.000100632	0.0106937	0.0106937	0.118822	0.339676	0.339676	-0.0612969	0.801001	0.896027	0.0687619	0.7259	0.847365	-0.0127108	0.946018	0.976695	0.0817352	0.616666	0.781472	-2.67208	8.20528e-28	3.6202e-26	-2.63146	1.32219e-27	3.66831e-26	-2.67694	1.76469e-67	3.53679e-63	-2.63504	2.52804e-68	5.0667e-64
ZNF219|51222	9.18016	-2.47076e-05	0.138818	0.138818	0.0271827	0.373953	0.373953	10.6229	-7.9138e-05	0.00575743	0.00575743	0.137593	0.319399	0.319399	0.127099	0.469914	0.66976	0.0800437	0.635642	0.789354	0.10086	0.515743	0.733337	0.127464	0.3795	0.601497	-1.49823	5.7691e-26	1.7946e-24	-1.49808	4.41917e-26	9.08643e-25	-1.53527	2.41073e-54	4.83158e-50	-1.53655	2.61792e-55	5.24684e-51

## Sheet: Column term definition
Gene	Official Gene Symbol
intercept_LM_all	intercept of linear regression fitting between expression and age using all normal samples
AgeSlope_LM_all	slope of age in linear regression fitting between expression and age using all normal samples
Age_pval_LM_all	p value for the slope of age in linear regression fitting between expression and age using all normal samples
fitting_pval_LM_all	p value for the linear regression fitting between expression and age using all normal samples
R2_LM_all	R-square for the linear regression fitting between expression and age using all normal samples
Age_padj_LM_all	adjusted p value for the slope of age in linear regression fitting between expression and age using all normal samples
fitting_padj_LM_all	adjusted p value for the linear regression fitting between expression and age using all normal samples
intercept_LM_post	intercept of linear regression fitting between expression and age using only post-menopause samples
AgeSlope_LM_post	slope of age in linear regression fitting between expression and age using only post-menopause samples
Age_pval_LM_post	p value for the slope of age in linear regression fitting between expression and age using only post-menopause samples
fitting_pval_LM_post	p value for the linear regression fitting between expression and age using only post-menopause samples
R2_LM_post	R-square for the linear regression fitting between expression and age using only post-menopause samples
Age_padj_LM_post	adjusted p value for the slope of age in linear regression fitting between expression and age using only post-menopause samples
fitting_padj_LM_post	adjusted p value for the linear regression fitting between expression and age using only post-menopause samples
logFC_LIMMA_Meno	log2 fold change of comparing post-menopause to pre-menopause samples using LIMMA package
P.Value_LIMMA_Meno	p value of comparing post-menopause to pre-menopause samples using LIMMA package
adj.P.Val_LIMMA_Meno	adjusted p value of comparing post-menopause to pre-menopause samples using LIMMA package
logFC_LIMMA_Meno_SVA	log2 fold change of comparing post-menopause to pre-menopause samples using LIMMA package with Surrogate Variable Analysis
P.Value_LIMMA_Meno_SVA	p value of comparing post-menopause to pre-menopause samples using LIMMA package with Surrogate Variable Analysis
adj.P.Val_LIMMA_Meno_SVA	adjusted p value of comparing post-menopause to pre-menopause samples using LIMMA package with Surrogate Variable Analysis
log2FoldChange_DESeq2_Meno	log2 fold change of comparing post-menopause to pre-menopause samples using DESeq2 package
pvalue_DESeq2_Meno	p value of comparing post-menopause to pre-menopause samples using DESeq2 package
padj_DESeq2_Meno	adjusted p value of comparing post-menopause to pre-menopause samples using DESeq2 package
log2FoldChange_DESeq2_Meno_SVA	log2 fold change of comparing post-menopause to pre-menopause samples using DESeq2 package with Surrogate Variable Analysis
pvalue_DESeq2_Meno_SVA	p value of comparing post-menopause to pre-menopause samples using DESeq2 package with Surrogate Variable Analysis
padj_DESeq2_Meno_SVA	adjusted p value of comparing post-menopause to pre-menopause samples using DESeq2 package with Surrogate Variable Analysis
logFC_LIMMA_TN	log2 fold change of comparing tumor to adjacent normal samples using LIMMA package
P.Value_LIMMA_TN	p value of comparing tumor to adjacent normal samples using LIMMA package
adj.P.Val_LIMMA_TN	adjusted p value of comparing tumor to adjacent normal samples using LIMMA package
logFC_LIMMA_TN_SVA	log2 fold change of comparing tumor to adjacent normal samples using LIMMA package with Surrogate Variable Analysis
P.Value_LIMMA_TN_SVA	p value of comparing tumor to adjacent normal samples using LIMMA package with Surrogate Variable Analysis
adj.P.Val_LIMMA_TN_SVA	adjusted p value of comparing tumor to adjacent normal samples using LIMMA package with Surrogate Variable Analysis
log2FoldChange_DESeq2_TN	log2 fold change of comparing tumor to adjacent normal samples using DESeq2 package
pvalue_DESeq2_TN	p value of comparing tumor to adjacent normal samples using DESeq2 package
padj_DESeq2_TN	adjusted p value of comparing tumor to adjacent normal samples using DESeq2 package
log2FoldChange_DESeq2_TN_SVA	log2 fold change of comparing tumor to adjacent normal samples using DESeq2 package with Surrogate Variable Analysis
pvalue_DESeq2_TN_SVA	p value of comparing tumor to adjacent normal samples using DESeq2 package with Surrogate Variable Analysis
padj_DESeq2_TN_SVA	adjusted p value of comparing tumor to adjacent normal samples using DESeq2 package with Surrogate Variable Analysis
