# Supplementary material for: Age-associated genes in human mammary gland drive human breast cancer progression
Source: Breast Cancer Res. 2020 Jun 15;22:64. doi: 10.1186/s13058-020-01299-2 (PMC7294649; doi:10.1186/s13058-020-01299-2)
Supplement: Supplementary file 13 — Additional file 13: Supplementary Table 2. Summary of validation of age-associated expression of ABC genes in GTEx Dataset. [file 13058_2020_1299_MOESM13_ESM.xlsx]

## Sheet: GTEx_Validation
gene	intercept	slope	r2	pval	FDR
DLK1	12.722	-0.108728	0.2283	1.91388e-06	7.27276e-05
DYNLT3	9.98624	0.0122303	0.111627	0.00128945	0.0244995
ETV3L	7.17603	-0.0549224	0.0962717	0.00291824	0.0369644
CLEC3A	-1.58682	0.061159	0.0822252	0.00614183	0.0583474
ALX4	10.683	-0.0287163	0.0661543	0.0143942	0.109396
ENPP6	6.93755	-0.0208054	0.056065	0.024643	0.13481
WDR86	11.1328	-0.0193314	0.0559212	0.0248335	0.13481
KCNQ4	9.29367	-0.0109624	0.0481037	0.0378033	0.179566
P4HA3	5.60628	0.0165145	0.0400287	0.0586671	0.222935
OTUD7A	6.09611	0.00877978	0.0406615	0.056666	0.222935
DCHS2	8.28961	-0.0159303	0.0365084	0.0712334	0.230618
EGLN3	8.82719	0.0154744	0.0361093	0.0728269	0.230618
HOXA6	7.42057	-0.0102569	0.0338996	0.0823575	0.240737
PRR13	11.2659	0.00398045	0.0265137	0.125177	0.297295
ARRDC2	12.104	0.00639592	0.0270631	0.121279	0.297295
PRX	9.98332	-0.00809381	0.0269499	0.122071	0.297295
CTHRC1	9.54303	0.0137012	0.0213423	0.169459	0.359828
TUBGCP6	13.1676	-0.00531002	0.0212451	0.170445	0.359828
MST1P2	9.57327	-0.00985545	0.0202923	0.180453	0.360906
HSPB1P1	1.04571	0.0117243	0.0139573	0.267427	0.499588
LPAR5	6.38767	0.00905093	0.012754	0.289235	0.499588
RNASE2	4.15634	0.0187124	0.0129488	0.285559	0.499588
IER5L	9.63065	0.00972213	0.0110081	0.325037	0.537018
CMPK2	7.80666	0.00573215	0.00593616	0.470428	0.601598
MATN3	7.5544	0.00599733	0.00652574	0.449115	0.601598
GPR17	8.78841	0.00792525	0.00576457	0.476933	0.601598
MAGI1	12.0837	-0.00298034	0.00651529	0.449479	0.601598
LPPR1	5.86622	-0.0107661	0.00541173	0.490777	0.601598
ZNF219	8.16835	-0.00394561	0.0077254	0.410066	0.601598
HSD11B2	10.7079	-0.0166348	0.00856017	0.385763	0.601598
MINK1	13.0488	-0.00332662	0.00630772	0.456816	0.601598
NEURL2	5.23879	0.00411445	0.00347582	0.58097	0.689902
LRRC37A4P	8.16516	-0.0081736	0.00299685	0.608324	0.700494
C22orf46	10.421	-0.00150456	0.0026053	0.632813	0.707261
KIF1C	13.0392	0.00187329	0.00164201	0.704536	0.764924
MACF1	14.0228	-0.000723619	0.000829361	0.787587	0.818792
TRIM56	9.90676	-0.00134828	0.000754049	0.797244	0.818792
LRRC15	6.83586	-0.0011903	4.13714e-05	0.952022	0.952022
