# Supplementary material for: Age-associated genes in human mammary gland drive human breast cancer progression
Source: Breast Cancer Res. 2020 Jun 15;22:64. doi: 10.1186/s13058-020-01299-2 (PMC7294649; doi:10.1186/s13058-020-01299-2)
Supplement: Supplementary file 14 — Additional file 14: Supplementary Table 3. Concurrence score of co-regulation of ALX4, P4HA3 and DYNLT3 in 82 TCGA patients. [file 13058_2020_1299_MOESM14_ESM.xlsx]

## Sheet: SupplementaryTable3
	ALX4|60529	P4HA3|283208	DYNLT3|6990	Concurrence Score
TCGA-BH-A1EO-11A-31R-A137-07	-0.81991	2.93923	1.44043	5.19957
TCGA-A7-A0DB-11A-33R-A089-07	-1.98812	1.35249	0.967161	4.30777
TCGA-E9-A1RF-11A-32R-A157-07	-2.51011	1.20458	0.363216	4.0779
TCGA-BH-A1F8-11B-21R-A13Q-07	-0.546232	0.810654	2.56406	3.92095
TCGA-BH-A1FG-11B-12R-A13Q-07	-2.51011	-0.878635	2.0159	3.64737
TCGA-A7-A0CH-11A-32R-A089-07	-1.23914	1.47479	0.628707	3.34263
TCGA-BH-A0B5-11A-23R-A12P-07	-1.65185	0.500698	1.06837	3.22092
TCGA-BH-A204-11A-53R-A157-07	-0.939794	1.96738	0.223155	3.13033
TCGA-E9-A1RI-11A-41R-A169-07	-0.930052	-0.347775	2.21096	2.79323
TCGA-BH-A0B3-11B-21R-A089-07	-0.13602	1.09776	1.50977	2.74355
TCGA-BH-A1F0-11B-23R-A137-07	-0.7498	0.900028	1.07383	2.72366
TCGA-AC-A23H-11A-12R-A157-07	-0.102181	2.10154	0.509157	2.71288
TCGA-E9-A1NG-11A-52R-A14M-07	-0.427901	0.913713	1.02049	2.3621
TCGA-E9-A1ND-11A-43R-A144-07	-0.881247	2.21853	-0.775929	2.32385
TCGA-E9-A1RD-11A-33R-A157-07	-0.889555	0.846601	0.577701	2.31386
TCGA-BH-A0HK-11A-11R-A089-07	-0.183897	0.568385	1.54622	2.2985
TCGA-A7-A0D9-11A-53R-A089-07	-1.22049	0.85821	0.20722	2.28592
TCGA-BH-A0B8-11A-41R-A089-07	-0.842722	0.558712	0.755283	2.15672
TCGA-E9-A1NF-11A-73R-A14D-07	-1.08959	1.47854	-0.491162	2.07697
TCGA-BH-A1FD-11B-21R-A13Q-07	-1.08232	-0.377524	1.36309	2.06788
TCGA-A7-A13E-11A-61R-A12P-07	-0.0525856	1.00046	0.877792	1.93084
TCGA-BH-A1EN-11A-23R-A13Q-07	-0.289292	0.999719	0.348522	1.63753
TCGA-E9-A1R7-11A-42R-A14M-07	0.235446	0.599273	1.14758	1.51141
TCGA-BH-A209-11A-42R-A157-07	-0.567832	0.293005	0.513581	1.37442
TCGA-E2-A15K-11A-13R-A12P-07	-2.06484	0.743085	-1.46815	1.33978
TCGA-E2-A15M-11A-22R-A12D-07	0.0516639	0.547488	0.758577	1.2544
TCGA-E2-A158-11A-22R-A12D-07	-0.424219	0.921907	-0.135584	1.21054
TCGA-E9-A1NA-11A-33R-A144-07	0.152249	0.776668	0.45136	1.07578
TCGA-BH-A203-11A-42R-A169-07	-0.0596656	-0.820746	1.71846	0.957378
TCGA-BH-A0AY-11A-23R-A089-07	0.424146	1.29949	0.0784456	0.953789
TCGA-E9-A1RH-11A-34R-A169-07	0.613337	0.567646	0.937134	0.891443
TCGA-E9-A1N6-11A-32R-A144-07	-0.447781	-0.258137	0.490348	0.679993
TCGA-AC-A2FM-11B-32R-A19W-07	-1.0013	-0.219703	-0.116873	0.664727
TCGA-E9-A1RC-11A-33R-A157-07	-1.14918	0.16779	-0.697581	0.619394
TCGA-E2-A1BC-11A-32R-A12P-07	-0.639281	0.129638	-0.227582	0.541337
TCGA-E2-A1LS-11A-32R-A157-07	-0.25993	0.451656	-0.17603	0.535556
TCGA-BH-A18S-11A-43R-A12D-07	-1.83396	-1.95464	0.551562	0.430882
TCGA-BH-A1FC-11A-32R-A13Q-07	0.11087	-0.0682691	0.392512	0.213372
TCGA-E9-A1RB-11A-33R-A157-07	0.63298	0.418958	0.424413	0.210391
TCGA-BH-A1EW-11B-33R-A137-07	-0.146729	-0.194712	0.221359	0.173377
TCGA-BH-A18U-11A-23R-A12D-07	0.873792	0.0985592	0.94482	0.169587
TCGA-A7-A13G-11A-51R-A13Q-07	0.0280168	0.50349	-0.308651	0.166822
TCGA-E2-A1IG-11A-22R-A144-07	-0.0824281	0.176444	-0.232479	0.0263936
TCGA-E2-A15I-11A-32R-A137-07	0.915552	-0.23549	1.16671	0.0156722
TCGA-BH-A0BW-11A-12R-A115-07	-0.549806	0.426359	-1.30124	-0.325079
TCGA-GI-A2C9-11A-22R-A21T-07	0.0701684	0.212869	-0.469294	-0.326593
TCGA-E2-A1L7-11A-33R-A144-07	0.260588	0.326733	-0.40713	-0.340985
TCGA-A7-A13F-11A-42R-A12P-07	0.12635	0.161999	-0.5474	-0.511751
TCGA-BH-A1EU-11A-23R-A137-07	0.313478	-0.913121	0.497325	-0.729274
TCGA-E9-A1N4-11A-33R-A14M-07	0.944148	-0.0627434	0.147688	-0.859204
TCGA-BH-A0DL-11A-13R-A115-07	-0.0650818	-0.13755	-0.838384	-0.910852
TCGA-BH-A0HA-11A-31R-A12P-07	0.700606	-1.00055	0.76276	-0.938397
TCGA-BH-A0DH-11A-31R-A089-07	0.209911	-0.0572536	-0.911445	-1.17861
TCGA-BH-A0BA-11A-22R-A19E-07	0.685984	-0.249175	-0.333597	-1.26876
TCGA-BH-A0BV-11A-31R-A089-07	1.25774	-0.344485	0.332086	-1.27014
TCGA-BH-A0BQ-11A-33R-A115-07	0.63976	-0.452259	-0.193404	-1.28542
TCGA-BH-A0DG-11A-43R-A12P-07	0.601894	-0.984482	0.22887	-1.35751
TCGA-BH-A0H7-11A-13R-A089-07	1.11167	0.178811	-0.501772	-1.43463
TCGA-BH-A0BZ-11A-61R-A12P-07	-0.042853	-0.254986	-1.26291	-1.47504
TCGA-BH-A1FB-11A-33R-A13Q-07	1.32302	-0.659839	0.379506	-1.60335
TCGA-BH-A0BC-11A-22R-A089-07	-0.488991	-0.342745	-1.79455	-1.6483
TCGA-BH-A0DT-11A-12R-A12D-07	0.408327	-1.14184	-0.200577	-1.75074
TCGA-BH-A0AZ-11A-22R-A12P-07	1.25301	-0.315513	-0.358101	-1.92663
TCGA-BH-A0DK-11A-13R-A089-07	0.864487	-0.793767	-0.337846	-1.9961
TCGA-E2-A153-11A-31R-A12D-07	0.194304	-1.08193	-0.865195	-2.14143
TCGA-BH-A0DP-11A-12R-A089-07	1.58886	0.401106	-1.05502	-2.24278
TCGA-E2-A1LH-11A-22R-A14D-07	-0.217661	-1.51405	-1.01302	-2.3094
TCGA-BH-A0B7-11A-34R-A115-07	0.596582	-1.42926	-0.289613	-2.31546
TCGA-BH-A0BM-11A-12R-A089-07	-0.756402	-1.40223	-1.73623	-2.38205
TCGA-BH-A0DO-11A-22R-A12D-07	1.00611	-1.26418	-0.346777	-2.61707
TCGA-BH-A0DQ-11A-12R-A089-07	1.56934	-0.801348	-0.35354	-2.72423
TCGA-BH-A0C0-11A-21R-A089-07	0.722164	-0.85719	-1.20232	-2.78168
TCGA-BH-A0C3-11A-23R-A12P-07	1.21817	-1.48261	-0.299544	-3.00032
TCGA-BH-A0E0-11A-13R-A089-07	0.913448	-1.64072	-0.662566	-3.21674
TCGA-E9-A1N9-11A-71R-A14D-07	0.302704	-1.10026	-1.95735	-3.36032
TCGA-BH-A0AU-11A-11R-A12P-07	1.00466	-1.25295	-1.18202	-3.43962
TCGA-BH-A0H5-11A-62R-A115-07	0.77486	-1.749	-0.948936	-3.4728
TCGA-BH-A0DZ-11A-22R-A089-07	0.778593	-0.98308	-1.75666	-3.51833
TCGA-BH-A0BJ-11A-23R-A089-07	1.49319	-0.31212	-1.7336	-3.53891
TCGA-BH-A0BS-11A-11R-A12P-07	0.385675	-1.49087	-1.66298	-3.53953
TCGA-E2-A1LB-11A-22R-A144-07	1.5122	-0.888051	-1.61859	-4.01884
TCGA-E9-A1N5-11A-41R-A14D-07	3.0586	-0.877899	-0.644489	-4.58099
